# Supplementary material for: Enhanced Ca2+-channeling complex formation at the ER-mitochondria interface underlies the pathogenesis of alcohol-associated liver disease
Source: Nat Commun. 2023 Mar 27;14:1703. doi: 10.1038/s41467-023-37214-4 (PMC10042999; doi:10.1038/s41467-023-37214-4)
Supplement: Supplementary file 4 — Source Data [file 41467_2023_37214_MOESM4_ESM.zip]

Archive with 4 entries (4 files):
- Source data_Graphs_Main Figures.xlsx
- Source data_Graphs_Supplementary Figures.xlsx
- Source data_Images_Main Figures.xlsx
- Source data_Images_Supplementary Figures.xlsx
