# Supplementary material for: Enhanced Ca2+-channeling complex formation at the ER-mitochondria interface underlies the pathogenesis of alcohol-associated liver disease
Source: Nat Commun. 2023 Mar 27;14:1703. doi: 10.1038/s41467-023-37214-4 (PMC10042999; doi:10.1038/s41467-023-37214-4)
Supplement: Supplementary file 4 — Source Data [file 41467_2023_37214_MOESM4_ESM.zip › Source data_Graphs_Main Figures.xlsx]

## Sheet: Figure 1
Figure 1c	CD															ED
	2.08988	3.59112	2.81288	2.659	2.453	2.27838	2.85625	2.07187	2.59646	3.56929	3.34558	3.29978	3.58832	3.12375	3.63887	2.27825	2.35988	1.645	2.41962	2.50287	2.19825	1.99737	2.3349	1.5025	2.78085	1.80465	1.83922	2.29063	1.82196	2.03796
Figure 1d	CD															ED
	3.41607	3.16113	2.32262	2.55025	3.18731	1.76763	2.32762	2.32581	2.79906	1.66414	1.6544	1.71435	2.11018	2.80945	2.04707	2.91443	2.6925	3.49575	2.68625	2.44175	2.87913	2.21906	1.52363	2.79113	4.20397	0.960113	1.00596	0.795754	0.861886	0.947946
Figure 1e	CD															ED
	35	50	43	33	31	31	43	86	60	55	36	55	38	30	53	88	61	67	67	79	75	77	57	67	61	65	82	88	82	72
Figure 1g	CD															ED
	0.290309	0.264425	0.297215	0.276506	0.518805	0.4716	0.283492	0.225104	0.334762	0.210392	0.172578	0.199139	0.173767	0.245549	0.226672	0.515132	0.784489	1.3015	0.778336	0.717645	0.724891	0.71283	1.56133	0.842396	0.240052	0.403913	0.3269	0.320251	0.343503	0.300182
Figure 1i	Ctrl
	0.316	0.182	0.278	0.372	0.412	0.574	0.494	0.47	0.365	0.4	0.44	0.444	0.464	0.385	0.402	0.442	0.186	0.284	0.284	0.132	0.247	0.221	0.242	0.18	0.237	0.687	0.546	0.502	0.152
	EtOH
	0.572	0.54	0.424	0.445	0.598	0.265	0.485	0.659	0.572	0.599	0.522	0.535	0.673	0.573	0.751	0.595	0.628	0.462	0.657	0.63	0.794	0.522	0.412	0.575	0.594	0.635	0.747	0.202	0.712	0.261

## Sheet: Figure 2
Figure 1c		CD					ED
	Pdk1	0.864304	1.13656	1.33885	0.311888	1.35043	1.38196	1.36552	1.07452	0.733785	1.22469
	Pdk2	0.877963	1.32369	0.903929	1.02609	0.86833	1.31049	1.25926	1.32447	1.14006	1.25868
	Pdk3	0.934579	0.815695	0.743122	1.6003	0.905365	0.876436	1.1963	0.984008	1.20274	1.32066
	Pdk4	0.379363	0.498971	1.59855	1.71908	0.80405	3.4063	4.54793	6.10342	2.60888	2.08523
Figure 1e		CD			ED
	PDK1	1.14567	0.663694	1.19093	1.06726	1.49217	1.36714
	PDK2	0.771979	0.932504	1.29377	2.25943	2.66136	3.03385
	PDK3	0.963572	1.0095	1.02468	1.1106	1.32191	1.68064
	PDK4	0.811635	1.03251	1.15434	2.63127	2.55362	3.06369
	p-PDH/PDH	1.00835	0.904455	1.0872	1.47009	1.31002	1.33783
Figure 1g		HS					ALD
	PDK1	0.920053	1.2121	1.00686	1.00557	0.855429	0.246917	0.309932	0.270866	0.715008	0.664867
	PDK2	2.18893	1.00691	0.181095	1.29697	0.326101	0.152267	0.168374	0.249112	0.592741	0.495484
	PDK3	1.05407	0.988566	0.868704	0.993136	1.09553	0.661391	0.548638	0.4996	0.768671	0.606401
	PDK4	1.20844	1.0119	0.891959	1.06299	0.824705	1.49094	1.34047	1.22504	1.00785	0.930155
Figure 1h		HS					ALD
	PDK1	1.3123	0.967344	0.723016	0.571213	1.42613	1.59339	1.97534	2.34909	2.95283	0.438941
	PDK2	1.14931	0.651016	0.835531	1.21484	1.14931	0.946559	0.707482	1.52707	0.702595	0.387096
	PDK3	0.944634	0.971191	0.887505	1.40233	0.794339	1.01947	1.14697	0.405515	0.736025	1.02657
	PDK4	0.66165	0.803372	0.530028	0.652541	2.35241	2.83656	2.17971	3.61536	2.52125	6.6999
Figure 1l	Ctrl
	1.04589	1.18365	0.995733	0.895411	0.983005	0.738938	0.995733	1.18889	0.778618	0.852736	0.96878	0.931347	1.06236	1.00547	1.06012	0.944074	1.14996	1.34187	0.888257	0.999684
	EtOH
	1.97656	1.5024	1.99079	1.92373	1.67513	1.85396	2.30915	2.08494	1.63856	1.6582	1.71442	1.99824	2.40754	1.94808	1.96159	2.18137	1.96728	1.63798	1.79303	2.00782
Figure 1m	HS
	0.747	0.72	2.667	0.709	2.234	2.846	2.204	0.568	0.84	0.719	0.709	1.053	1.329	0.465	1.341	2.399	0.62	0.508	0.331	0.479	0.423	0.562	0.898	1.211	0.802	0.752	0.629	0.704	0.54
	ALD
	0.422	1.129	0.63	2.121	2.013	4.208	0.368	1.721	0.979	0.448	0.591	2.736	1.505	0.521	2.029	1.063	2.803	0.744	3.475	3.013	3.821	1.541	1.351	1.095	0.634	1.876	0.972	3.198	2.432	3.743	0.401	0.92	0.591	0.8	0.643	2.346	1.114	1.075	1.533	1.093

## Sheet: Figure 3
Figure 3j	pcDNA+WT	0.73	0.85	0.76	1.49	0.66	0.63	0.69	1.12	1.21	1.39	1.22	1.26
	WT + PDK4 FLAG	1.91	2.05	2.2	1.94	1.58	1.45	1.25	1.43	1.81	1.61	1.48	1
	120A + PDK4 FLAG	0.91	0.99	0.93	0.58	0.13	0.27	0.23	0.18	0.08	0.21	0.46
	266A + PDK4 FLAG	0.12	0.13	0.41	0.05	0.1	0.2	0.53	1.36	1.34	0.91	0.99
	267A + PDK4 FLAG	0.41	0.12	0.74	0.79	0.64	0.82	0.52	0.74	1.55	1.18
Figure 3k	Time (Sec)	WT + pcDNA	WT + PDK4	120A + PDK4	266A + PDK4	267A + PDK4
	0	1.38841	1.23972	1.04971	1.03664	1.12995
	10	1.3059	1.27602	0.99477	1.00292	1.04627
	20	1.38715	1.30986	1.03872	1.01063	1.08775
	30	1.35244	1.28042	1.07558	0.989013	1.18198
	40	1.34739	1.20979	1.07458	1.01951	1.11702
	50	1.28965	1.21815	1.06185	0.946537	1.04835
	60	1.22356	1.22531	1.04572	0.948741	1.02475
	70	1.29585	1.19387	1.04829	0.952998	1.06106
	80	1.26069	1.19741	0.987396	0.938095	1.07604
	90	1.24682	1.19576	1.0196	0.916421	1.03371
	100	1.89479	2.78682	1.64237	1.63012	1.91883
	110	1.67893	2.60059	1.53782	1.55507	1.83649
	120	1.64418	2.43716	1.5779	1.54107	1.72953
	130	1.56384	2.26168	1.55185	1.47124	1.61566
	140	1.57328	2.34795	1.50197	1.4678	1.55322
	150	1.59868	2.28392	1.50877	1.40924	1.60006
	160	1.56293	2.29265	1.43912	1.39123	1.50115
	170	1.58058	2.20478	1.40661	1.33673	1.59241
	180	1.65029	2.15294	1.46808	1.36542	1.51079
	190	1.61313	1.99932	1.45177	1.39738	1.51988
	200	1.50813	2.04616	1.4073	1.31346	1.43308
	210	1.62065	2.07467	1.34462	1.24264	1.47237
	220	1.52442	2.07173	1.34332	1.21874	1.41739
	230	1.47221	2.04254	1.42421	1.27387	1.33115
	240	1.39553	1.87276	1.33207	1.17525	1.3994
	250	1.40483	1.9306	1.36223	1.24217	1.29097
Figure 3l	WT + pcDNA	1.269	1.867	1.207	0.639	1.445	1.081	1.28	2.222	1.487
	WT + PDK4	1.054	1.026	0.957	1.393	1.497	1.093	1.709	1.352	1.078
	120A + PDK4	0.922	1.345	1.243	1.154	0.701	1.212	0.779	1.103	0.987
	266A + PDK4	1.161	1.145	1.27	0.901	0.835	1.313	0.798	0.964	0.943
	267A + PDK4	1.441	1.28	0.977	1.302	1.124	1.387	0.801	0.86	0.998
Figure 3m	WT + pcDNA	0.564377	0.279997	0.387976	0.162648	0.482343	0.0712962	0.708741	0.850208	1.04983
	WT + PDK4	0.986822	1.3811	0.886459	1.04947	1.81675	1.98777	2.07736	1.27492	2.4633
	120A + PDK4	0.336795	0.495807	0.572028	0.65322	0.329599	0.826079	0.594693	0.642978	0.882709
	266A + PDK4	0.376081	0.582866	0.436569	0.499864	1.01848	0.529638	0.665178	0.416335	0.81627
	267A + PDK4	0.728162	0.211186	0.80232	1.17212	0.568742	1.26112	0.726365	0.515305	1.11467

## Sheet: Figure 4
Figure 4c	Ctrl WT	0.184332	1.24629	1.02407	1.54736	1.03738	1.37839	0.685612	0.896569
	WT + EtOH	1.38403	1.4808	2.17563	1.85663	2.07578	2.13774	1.52483	1.66206	1.60266	1.9406	2.00102	2.01434
	120A + EtOH	1.64875	1.42601	1.23963	1.27189	1.35894	0.905274	1.19867	0.983103	1.06605	0.879672	1.03533	1.05991
	266A + EtOH	1.28418	1.35996	1.05581	1.10702	1.07271	1.33743	1.07885	1.18433	1.14132	1.25243	1.14439	0.730159
	267A + EtOH	1.24373	0.592934	1.13825	1.10548	0.545315	0.653354	1.02816	0.986687	0.365079	0.68766	0.163338	0.886841
Figure 4d	Time (Sec)	WT Ctrl	WT EtOH	120A EtOH	266A EtOH	267A EtOH
	0	1.48399	2.39817	1.94166	1.83037	1.91457
	10	1.47753	2.37929	2.0022	1.80944	1.95428
	20	1.52761	2.27983	1.79267	1.84962	1.88099
	30	1.50846	2.36827	2.01662	1.79067	1.93072
	40	1.48192	2.21273	1.93827	1.82184	2.02666
	50	1.47221	2.22706	1.91162	1.85618	1.95743
	60	1.48488	2.3759	1.96164	1.85279	1.87228
	70	1.45606	2.25883	1.83859	1.84102	1.88404
	80	1.42355	2.24567	1.75918	1.75166	1.82962
	90	1.49949	2.12719	1.84075	1.8393	1.87976
	100	2.24197	4.55138	2.82537	3.23005	3.42692
	110	2.15799	4.5067	2.90669	2.96425	3.2269
	120	2.05011	4.07232	2.83692	2.89214	3.08295
	130	1.88537	4.05082	2.82496	2.71289	2.90464
	140	1.82771	3.98747	2.75788	2.69737	2.83368
	150	1.77559	3.81287	2.66847	2.67085	2.83649
	160	1.77257	3.57403	2.73105	2.65449	2.76317
	170	1.71426	3.46961	2.67942	2.64323	2.6047
	180	1.79585	3.51995	2.62827	2.53541	2.71935
	190	1.73995	3.24536	2.44776	2.48635	2.65794
	200	1.65967	3.28036	2.57379	2.49446	2.54186
	210	1.70074	3.26825	2.41274	2.42075	2.4978
	220	1.62793	3.11624	2.37743	2.38144	2.41489
	230	1.5636	3.32676	2.43791	2.33097	2.37394
	240	1.52712	3.22117	2.33699	2.36923	2.40013
	250	1.57719	3.09973	2.38729	2.27809	2.29479
Figure 4e	Ctrl WT	1.633	2.092	1.194	1.087	0.754	1.887	0.969	1.307	2.013	1.904
	WT + EtOH	2.63	2.543	2.237	2.721	3.164	2.044	2.004	2.825	1.764	2.048
	120A + EtOH	2.438	1.723	1.87	1.996	1.523	1.987	1.596	2.016	2.171	2.095
	266A + EtOH	1.291	2.295	2.185	1.924	1.437	1.919	1.933	1.733	2.003	1.582
	267A + EtOH	2.107	2.534	2.318	1.005	1.737	2.433	1.88	1.941	2.082	1.109
Figure 4f	Ctrl WT	1.56203	1.2902	0.7652	0.422836	0.37748	0.741918	0.615935	0.446175	0.835248	0.522791
	WT + EtOH	3.11646	2.06669	1.07207	1.36745	0.993002	2.47622	2.88875	2.8198	2.13366	2.59805
	120A + EtOH	0.80356	0.623804	0.474108	1.55196	1.09501	0.682653	0.957814	0.628631	0.750213	1.26931
	266A + EtOH	0.730246	1.0464	1.07775	1.62477	1.10893	1.63111	1.50947	2.52545	1.33564	1.40697
	267A + EtOH	1.41841	1.54073	1.66886	1.71621	1.89982	0.827003	1.51867	2.27091	1.90247	0.360442
Figure 4g	Ctrl WT	5.86377	7.4106	5.67297	5.5903	5.36399	5.73808	9.16689	7.12169	6.20171
	WT + EtOH	7.92411	8.41017	8.64586	7.55542	9.79759	8.51521	15.2914	15.0181	13.2281
	120A + EtOH	7.95925	7.12269	7.44461	6.56281	7.6255	8.61886	7.90092	7.1443	5.54415
	266A + EtOH	7.62218	7.13125	7.74125	6.52726	6.21834	7.03836	6.9685	7.20256	6.32169
	267A + EtOH	7.12229	6.56385	7.53748	6.61169	6.81182	5.63242	6.88038	8.20764	6.5797
Figure 4i	Ctrl WT	0.883651	0.84777	0.861625	0.960526	1.22376	0.859413	1.06117	1.01296	1.02042	1.2687
	WT + EtOH	1.16515	1.28116	1.53893	1.21323	1.29604	1.34874	1.32554	1.27907	1.37438	1.37641
	120A + EtOH	0.918306	1.09413	1.01883	0.913145	1.14673	1.06458	1.02605	1.07238	1.25422	1.13841
	266A + EtOH	0.917884	1.11888	1.0711	0.960664	1.26099	0.952267	1.20137	1.21618	1.06903	1.25812
	267A + EtOH	0.877841	0.952958	1.11995	0.976706	0.947154	1.00301	1.07341	0.956776	1.111	1.06022

## Sheet: Figure 5
Figure 5b		Pdk4+/+														Pdk4-/-
	Ctrl	0.7	1.2	0.7	1.6	1	1.2	0.8	0.7	1.4	1.1	1.2	1	0.7	0.8	1.1	1.1	1.5	0.7	1	1.1	0.6	1.3	0.9	1.2	1.3	0.9	1	0.5
	EtOH	1.9	1.7	1.8	2.5	1.1	1.5	1.1	3.2	1.8	1.4	2.3	1	1.4	1.8	1	0.9	1	0.9	1.5	0.9	0.8	1.4	0.5	1.1	0.9	2.3	1.1	2.1
Figure 5c		Pdk4+/+														Pdk4-/-
	Ctrl	1.1	1	1	0.9	1.2	1.3	0.9	1.1	0.8	0.8	0.9	1	1.2	0.8	0.7	0.9	0.8	0.9	1.3	1.1	0.7	1	0.7	0.7	0.8	1	0.7	0.7
	EtOH	5.8	7.9	3.6	1.4	1.5	3.4	3.9	3.4	6.3	5.2	1.7	1.8	1.7	1.6	1	1.1	4.6	1.2	1.3	1.8	1.4	1.3	2.8	1.5	0.9	1.2	1.7	2.1
Figure 5d		Pdk4+/+															Pdk4-/-
	Ctrl	0.958063	1.07285	0.977384	0.93988	1.0058	0.988749	0.93647	1.14104	1.13649	0.933061	0.930788	0.928515	0.947835	1.03421	1.07626	0.890592	0.915274	1.0899	0.948971	0.874702	1.06717	1.12172	0.938743	1.0308	1.01148	0.905785	0.847824	1.11831	0.795545	1.02057
	EtOH	2.67303	2.59575	2.05023	2.26048	2.46051	2.34004	2.48437	1.79111	1.9775	2.25026	2.22639	2.7935	2.28321	2.2048	2.13888	1.18309	1.26151	0.976247	0.971701	1.07399	0.952381	1.23082	0.967155	1.13308	1.05694	0.954654	0.938743	1.06603	0.908058	1.15354
Figure 5f		Pdk4+/+																														Pdk4-/-
	Ctrl	0.203	0.118	0.174	0.279	0.167	0.258	0.179	0.316	0.235	0.285	0.294	0.274	0.253	0.264	0.279	0.202	0.264	0.271	0.203	0.243	0.245	0.23	0.272	0.242	0.262	0.262	0.268	0.227			0.272	0.198	0.239	0.168	0.074	0.259	0.222	0.228	0.288	0.284	0.3	0.242	0.232	0.203	0.224	0.268	0.226	0.294
	EtOH	0.278	0.265	0.241	0.237	0.361	0.401	0.314	0.303	0.343	0.318	0.395	0.297	0.231	0.241	0.251	0.247	0.258	0.227	0.238	0.294	0.435	0.387	0.341	0.374	0.225	0.457	0.35	0.423	0.485	0.348	0.253	0.192	0.265	0.268	0.158	0.214	0.264	0.277	0.189	0.203	0.268	0.222	0.231	0.219	0.125	0.229	0.24	0.241
Figure 5g		Pdk4+/+								Pdk4-/-
	Ctrl	1.59412	1.37548	1.41811	1.48796	1.10287	1.35086	1.17166	1.17321	0.843267	1.39309	0.602331	1.32012	1.29519	1.25239	0.731503	0.811576
	EtOH	3.77637	2.94926	2.32788	2.4214	5.13111	5.49594	2.92803	4.12669	1.15134	2.04164	0.863176	0.811983	1.34153	1.45703	1.10791	1.57463
Figure 5h		Pdk4+/+						Pdk4-/-
	Ctrl	7.25224	8.04234	7.88332	8.45426	8.04234	8.45426	6.68421	7.37575	5.92795	6.65864	7.37575	6.65864
	EtOH	9.97263	10.1982	8.83004	10.0831	10.1982	10.0831	6.53515	7.04213	6.93001	7.24814	7.04213	7.24814
Figure 5i		Pdk4+/+																		Pdk4-/-
	Ctrl	1.8051	1.65416	1.4949	2.10587	1.86517	2.37639	1.9893	1.86848	1.59641	1.54518	2.20819	2.11688	1.73131	1.985	1.7248	1.62944	2.28777	1.64586	1.99358	1.73882	1.7121	2.03221	1.86183	1.60082	1.66725	1.99316	1.97849	1.49716	2.01599	2.08955	2.0398	2.09748	1.66386	1.79034	2.12034	2.04762
	EtOH	1.50398	1.41876	1.27522	1.98772	1.15161	1.52903	1.8983	1.9558	1.72192	1.69379	1.74919	1.75229	1.196	1.69901	1.7154	1.97418	1.57379	1.44788	1.77097	1.84987	2.40046	1.35362	2.18625	1.87463	1.73706	2.00708	2.17873	2.01622	1.95657	2.03199	1.88588	2.11389	1.71434	1.43531	2.20632	1.38215
Figure 5j	Time (mins)	Pdk4+/+ - Ctrl													Pdk4-/- - Ctrl													Pdk4+/+ - EtOH													Pdk4-/- - EtOH
	1.31131	32.9431	28.6687	38.153	28.7242	33.9608	34.8349	36.7849	33.666	40.5827	38.8096	40.1238	38.5286	41.46	56.976	62.9184	53.4622	55.7178	55.0284	50.9751	75.6767	59.5766	55.6437	55.6232	50.3008	58.2397	51.4727	26.8609	31.3459	32.352	25.9072	26.7841	23.6202	25.6695	26.6043	28.9497	28.437	29.3115	27.7456	23.6501	58.9115	61.2762	50.4619	45.1176	49.9002	52.8295	49.8019	44.2276	47.7536
	7.77719	30.594	27.0897	36.3771	28.9057	31.8601	33.9445	34.6461	31.6228	36.9537	35.7185	36.4073	35.2986	37.8207	55.8237	60.3941	51.7674	51.1905	52.3565	46.9771	69.0473	55.6472	54.0629	51.3029	44.5282	53.9215	48.282	24.7531	29.7071	30.7523	23.897	25.5133	21.9882	24.1457	25.5124	26.7867	26.1318	28.6785	27.2345	22.8229	55.6566	58.2963	48.6953	42.4346	47.5081	51.0453	46.7943	41.8578	44.5031
	14.2449	30.58	27.118	36.0212	28.4393	31.6326	33.411	34.3056	31.3771	36.2907	34.7653	36.4238	34.5593	36.966	54.9273	60.1983	51.5025	50.3788	51.1987	45.8192	67.4063	54.8244	53.0996	49.8736	43.563	52.5961	47.4633	23.7921	29.0091	30.0038	23.5086	24.6902	21.6611	23.6412	24.9064	26.2463	26.3165	28.4974	26.9751	22.8058	54.708	58.0546	47.9252	42.4514	47.476	50.8323	45.9314	41.3463	44.0028
	20.8114	17.0829	12.4462	19.0304	17.3679	18.0293	21.4607	22.6013	20.2114	22.3407	21.3095	20.1773	20.4697	22.4537	31.8107	31.7513	31.5592	22.4449	30.85	29.0181	43.2972	34.6791	30.9025	32.6754	11.0206	32.8576	29.8661	13.5507	16.7625	18.7924	14.3264	16.0252	13.37	16.4257	13.6285	15.0745	14.5012	16.7167	14.7342	13.1615	32.4489	32.328	30.1699	24.4482	28.2353	26.189	25.6999	23.4271	26.8066
	27.2789	15.1693	9.9962	17.1	15.0602	17.0202	19.6544	20.9593	18.907	20.6273	19.5192	19.9118	18.7836	20.7635	28.277	28.8382	25.4074	19.1434	28.1335	26.3645	37.2903	29.9857	28.0622	30.2356	7.92025	29.1691	26.822	11.9721	15.4981	16.5893	13.1352	15.6521	12.6689	14.3114	12.4381	13.633	13.1906	14.9826	13.7757	11.8257	27.914	27.8439	26.9547	22.1338	25.0236	23.6133	23.3004	21.179	22.8724
	33.7426	14.2661	9.40444	16.7267	14.5743	16.3984	19.1122	20.0439	18.3993	20.1134	19.0801	19.074	18.1055	20.2913	26.4195	26.7514	23.51	17.3218	27.0216	25.1221	35.2744	28.6043	26.6579	28.7767	7.17078	27.7241	25.7499	12.421	15.2185	16.5992	13.2954	14.3422	12.3454	12.8685	12.5866	13.7014	13.2161	14.988	13.7389	12.01	26.9318	27.3828	26.4034	21.1147	23.7708	24.3027	22.7264	20.8183	21.6616
	40.3032	68.2219	76.3027	78.5221	65.4198	73.7036	71.2615	66.9443	63.895	67.9892	65.8886	76.9752	74.5954	74.8591	85.4233	86.6668	85.9668	74.526	73.7008	66.4167	95.3717	76.5437	73.399	72.6616	69.7572	78.3799	67.0278	52.1645	63.787	58.1424	53.5582	44.5445	42.6163	46.7214	61.6883	57.9034	65.0954	68.1044	68.1536	53.3631	79.5836	82.1399	68.915	58.7907	67.7046	77.8595	64.3836	62.4807	64.0241
	46.771	65.7461	75.4905	81.0133	60.9677	72.5483	68.6208	68.0872	61.646	69.516	64.2459	75.1947	70.8203	68.7985	84.8758	90.8975	86.5679	78.5197	73.7662	68.2915	93.6672	75.5686	74.7333	72.3834	69.3524	77.2981	68.1388	48.1025	61.8597	72.7166	45.6832	42.4089	40.6519	44.6649	57.1429	54.6471	62.2172	63.1777	65.773	50.719	78.5462	79.3845	67.2856	58.9329	65.6515	78.4617	65.6486	60.997	63.8046
	53.2425	61.191	71.2026	77.0916	57.2166	67.4074	63.5997	65.159	57.383	66.313	59.7336	70.7582	66.4083	62.7473	81.8758	87.8591	81.0156	77.9611	71.31	66.7984	89.7585	73.84	73.9041	69.4115	63.2306	74.9175	66.4561	45.7751	58.1137	60.1955	45.3995	40.323	38.7307	41.8702	53.5823	51.8812	59.4366	59.0998	61.9973	48.1687	76.1808	75.9988	66.0966	57.5089	65.1357	76.2446	63.9654	59.5232	62.4061
	59.8267	13.5545	7.28124	13.5506	15.3104	14.7188	17.0154	19.3816	17.0445	16.4399	17.2482	14.9175	15.3434	17.856	21.8304	21.5736	19.1444	8.49871	19.3944	19.0585	25.8076	21.1171	18.9017	22.0829	-0.35361	19.3845	19.6216	10.4575	12.4585	15.9437	13.2669	14.5031	10.8351	11.4605	9.88879	10.8409	10.3722	12.1382	12.2067	10.2625	17.7869	19.2087	21.0324	17.2867	17.6928	15.6542	15.5954	15.4841	16.8979
	66.2992	11.9969	6.48353	13.5935	13.0756	13.7127	15.6139	17.8711	15.5725	15.9016	16.6006	15.3584	15.0426	17.4634	20.0774	19.3683	17.1006	7.41297	18.1217	17.7309	23.8867	19.3495	17.4732	20.3531	-0.9273	18.6304	18.2106	10.1901	12.5844	14.9804	12.7561	12.9077	10.4483	11.0371	9.9749	11.1789	10.0153	12.2482	11.7711	9.74178	18.0471	18.3841	19.7418	16.0358	17.851	15.0928	15.6293	14.6754	15.9244
	72.7729	10.9876	5.63768	12.9864	11.7657	12.7533	14.7769	16.4806	14.6974	15.1043	15.7264	14.8574	14.1928	16.894	19.1732	17.8209	15.9685	6.29276	17.7049	16.4716	22.4656	18.1811	16.8749	19.7395	-1.70832	17.7807	17.4039	9.74586	11.9244	14.353	11.9254	12.1702	9.873	10.381	9.4647	10.9176	10.3073	11.6048	11.384	9.81417	17.3421	17.9435	18.6398	15.4149	17.1486	14.7289	15.2157	14.2591	15.2189
Figure 5k		PDK4+/+ Con													PDK4-/- Con													PDK4+/+ EtOH													PDK4-/- EtOH
	Basal	31.3724	27.6255	36.8504	28.6897	32.4845	34.0634	35.2455	32.2219	37.9424	36.4311	37.6517	36.1288	38.7489	55.909	61.1703	52.244	52.429	52.8612	47.9239	70.7101	56.6827	54.2688	52.2665	46.1307	54.9191	49.0727	25.1354	30.0207	31.036	24.4376	25.6625	22.4231	24.4855	25.6744	27.3276	26.9618	28.8292	27.3184	23.0929	56.4254	59.2091	49.0275	43.3345	48.2948	51.569	47.5092	42.4772	45.4198
	ATP	15.8663	17.0099	19.2314	13.0222	15.3353	13.9877	14.0441	13.0494	16.9153	16.4615	17.9306	17.0092	17.5794	27.0733	32.0566	25.4184	32.7923	24.1928	21.089	32.0894	25.5931	25.7279	21.7039	37.4268	25.0022	21.5933	12.4874	14.1944	13.7091	10.8519	10.3227	9.62839	9.95026	12.79	13.1913	13.3258	13.2667	13.2355	10.7605	27.3271	30.0242	21.1848	20.769	22.6182	26.8674	23.6003	20.6691	21.6396
	Maximal	65.053	74.332	78.8757	61.2013	71.2198	67.8274	66.7302	60.9747	67.9394	63.2894	74.3094	70.608	68.8016	84.0583	88.4745	84.5168	77.0023	72.9257	67.1689	92.9325	75.3174	74.0121	71.4855	67.4467	76.8652	67.2075	48.6807	61.2535	63.6848	48.2136	42.4254	40.6663	44.4188	57.4712	54.8106	62.2498	63.4607	65.308	50.7503	78.1035	79.1744	67.4324	58.4109	66.1639	77.522	64.6659	61.0003	63.4116
[truncated: 12 more columns]

## Sheet: Figure 6
Figure 6c		Pdk4+/+			Pdk4-/-
	CD	1.26425	0.735744		1.33482	0.747683
	ED	4.66061	3.65519	2.62131	2.13073	0.469755	1.05247
Figure 6d		Pdk4+/+			Pdk4-/-
	CD	1.25871	0.741278		1.19801	1.96684
	ED	9.90062	6.3	8	5.77065	3	4
Figure 6e		Pdk4+/+			Pdk4-/-
	CD	1.65448	0.345519		0.404841	0.733893
	ED	3.12567	3	3.85895	1.95584	1.52463	1.69209
Figure 6g		Pdk4+/+																									Pdk4-/-
	CD	0.174134	0.595912	0.465249	0.405125	0.764113	0.223972	0.352205	0.686747																		0.42109	0.405016	0.670427	0.334084	0.370682	0.334786	0.675124	0.391656	0.268906	0.209898	0.350084	0.477793	0.316553	0.325482
	ED	0.646245	0.922989	0.924661	0.922916	1.27071	0.842263	0.856978	0.876885	0.643767	0.650854	0.896835	0.783243	0.567654	0.841281	0.702142	0.864636	0.343523	0.780221	0.709807	0.496333	0.712007	0.581517				0.587853	0.67779	0.491224	0.538278	0.569559	0.385852	0.542311	0.907921	0.460517	0.602067	0.615199	0.514216	0.794435	0.453686	0.610676	0.647477	0.587094	0.829955	0.835316	0.659677	0.619669	0.597119	0.615663
[truncated: 2 more columns]

## Sheet: Figure 7
Figure 7a		Pdk4+/+										Pdk4-/-
	CD	114	129	139	107	119						87	92	130	128	138
	ED	515	362	191	720	178	144	153	154	183	297	136	211	108	109	190	197	189	108	158	159
Figure 7b		Pdk4+/+										Pdk4-/-
	CD	53	33	28	24	31						30	27	30	35	25
	ED	471	163	105	322	66	62	79	63	119	167	63	63	53	72	82	88	83	34	86	58
Figure 7d		Pdk4+/+										Pdk4-/-
	CD	2.7057	4.0182	3.00237	2.64961	2.98447						3.08544	3.37658	3.60759	2.62287	3.00739
	ED	8.83623	10.3481	9.60556	11.9193	10.535	10.7095	13.8834	16.8475	13.5536	8.57313	6.0087	7.77751	9.5208	7.35232	9.35127	4.72116	8.5171	5.25592	12.8668	8.15508
Figure 7e		Pdk4f/f						Pdk4Δhep
	CD	195.25	74.09	115.71	166.79	215.46		171.73	195.25	205.93	177.21	145.31
	ED	350.09	181.78	242.87	209.56	667.86	369.61	198	109.43	97.33	262.42	120.2	132.71
Figure 7f		Pdk4f/f						Pdk4Δhep
	CD	34.81	39.16	33.07	38.49	26.61		71.09	28.13	28.7	30.17	27.18
	ED	59.07	93.21	165.58	83.4	418.93	312.55	85.29	41.43	79.99	78.17	64.07	58.35
Figure 7h		Pdk4f/f						Pdk4Δhep
	CD	3.03661	2.47053	3.50212	3.67969	3.86758		6.81824	4.58611	0.365199	1.06667	1.86204
	ED	7.69245	6.09377	11.955	11.4725	31.9589	9.3061	7.76493	2.34297	5.54567	3.64865	4.54104	5.3722
Figure 7m	AdV-Mock + Pdk4-/-ED					AdV-Linker + Pdk4-/- ED
	99	90	200			236	202	117	543.6	440.42
Figure 7n	AdV-Mock + Pdk4-/-ED					AdV-Linker + Pdk4-/- ED
	31	34	44			169	113	66	238	130.61
Figure 7q	AdV-Mock + Pdk4-/-ED					AdV-Linker + Pdk4-/- ED
	6.72	7.37	6.94			10.39	8.84	9.04	8.52	12.8
