# Supplementary material for: Enhanced Ca2+-channeling complex formation at the ER-mitochondria interface underlies the pathogenesis of alcohol-associated liver disease
Source: Nat Commun. 2023 Mar 27;14:1703. doi: 10.1038/s41467-023-37214-4 (PMC10042999; doi:10.1038/s41467-023-37214-4)
Supplement: Supplementary file 4 — Source Data [file 41467_2023_37214_MOESM4_ESM.zip › Source data_Graphs_Supplementary Figures.xlsx]

## Sheet: Supplementary Fig. 1
Supp. Fig. 1c	CD										ED
	2.78907	3.02906	2.79475	2.67904	2.83421	3.53288	2.48789	3.05857	2.29928	2.56768	2.71544	3.63011	2.90486	3.00044	3.47747	2.92119	3.08771	2.93789	3.30404	3.24362
Supp. Fig. 1d	CD										ED
	1.8541	1.89383	1.50321	1.38477	1.29774	1.15799	1.40598	1.41496	1.14394	1.45154	1.33505	1.22623	1.28822	1.0564	1.57679	1.09147	1.22204	1.16404	1.14296	1.504
Supp. Fig. 1e	CD										ED
	71.4	60	71.4	72.7	68.6	62.1	62.9	44.4	79.4	61.5	79.5	86.1	76.2	78.4	78.1	82.9	72.4	76.5	78.7	71.4
Supp. Fig. 1g	CD										ED
	0.255273	0.235609	0.298848	0.258428	0.199113	0.156197	0.241163	0.171787	0.277384	0.199512	0.198796	0.213903	0.269074	0.266261	0.258106	0.211426	0.197101	0.2996	0.26037	0.27114

## Sheet: Supplementary Fig. 2
Supp. Fig. 2h	0					25mM EtOH					50mM EtOH					100mM EtOH
	1.37673	0.786476	1.47549	0.374063	0.986801	1.49245	1.20998	0.566293	0.797681	1.5445	1.72027	1.12638	1.63362	2.38125	1.44152	1.8693	1.78197	1.98272	3.3139	3.43496

## Sheet: Supplementary Fig. 4
Supp. Fig. 4a	Time (Sec)	WT + pcDNA	WT + PDK4	120A + PDK4	266A + PDK4	267A + PDK4
	0	0.937884	0.919512	0.94451	0.946478	0.951617
	10	0.952551	0.928228	0.953159	0.933743	0.957881
	20	0.934368	0.928985	0.947764	0.93791	0.956989
	30	0.945275	0.931258	0.955569	0.950168	0.945297
	40	0.932468	0.93178	0.94922	0.947628	0.952234
	50	0.949682	0.930559	0.945322	0.94598	0.964452
	60	0.956674	0.947379	0.955944	0.950003	0.944185
	70	0.950767	0.939046	0.964813	0.977187	0.971489
	80	1.04715	0.973584	1.04952	1.0277	1.04367
	90	1.10391	1.01333	1.10568	1.06351	1.10503
	100	1.12102	1.02302	1.1054	1.08653	1.11329
	110	1.11943	1.04058	1.11789	1.09206	1.12647
	120	1.10719	1.01409	1.08827	1.08349	1.11836
	130	1.10904	1.01574	1.07976	1.07991	1.10635
	140	1.06905	1.02428	1.08728	1.05288	1.09512
	150	1.07928	1.01214	1.0597	1.05758	1.07397
	160	1.06643	1.00036	1.05748	1.01879	1.07237
	170	1.04251	1.01013	1.04141	1.03614	1.05229
	180	1.02641	0.995832	1.03509	1.03112	1.05465
	190	1.03921	0.98677	1.02413	1.02821	1.04651
	200	1.00523	0.988625	1.01719	1.01811	1.039
	210	0.993965	0.989199	1.01339	1.00727	1.0188
	220	1.00414	0.975952	1.015	1.02472	1.01919
	230	0.99951	0.981281	1.01032	1.00658	1.01326
	240	1.0016	0.951921	1.01001	1.00924	1.00293
	AUC
	WT + pcDNA			WT+PDK4			120A+PDK4			266A+PDK4			267A+PDK4
	25.02	24.52	24.04	23.68	23.43	23.44	24.87	24.61	24.19	25.3	24.22	23.49	25.4	24.68	24.22
Supp. Fig. 4b	Time (Sec)	WT Ctrl	WT + EtOH	120A + EtOH	266A + EtOH	267A + EtOH
	0	0.998722	1.01328	1.01177	1.02143	1.00928
	10	0.997645	1.00856	0.995637	1.01756	1.02643
	20	0.991032	0.995551	1.02228	1.01142	1.02527
	30	0.996691	1.00519	1.00141	1.03032	1.02564
	40	1.00391	0.989809	1.00845	1.00545	1.02448
	50	0.998201	1.00206	1.0213	1.01823	1.01285
	60	0.993937	0.997399	1.00513	1.0276	1.03123
	70	1.08978	1.08488	1.12052	1.11885	1.20887
	80	1.26955	1.27261	1.32175	1.29657	1.41026
	90	1.32339	1.30882	1.35322	1.33947	1.44547
	100	1.30524	1.31731	1.33786	1.35052	1.43657
	110	1.29304	1.30314	1.33424	1.34405	1.42673
	120	1.27769	1.27142	1.31576	1.3124	1.37962
	130	1.24381	1.23857	1.29205	1.29148	1.34925
	140	1.22541	1.22286	1.26068	1.26612	1.30572
	150	1.17227	1.1946	1.2366	1.22248	1.26915
	160	1.16139	1.15285	1.18906	1.22481	1.23576
	170	1.13648	1.13181	1.15725	1.17007	1.18642
	180	1.11214	1.11469	1.13885	1.14051	1.15619
	190	1.08393	1.09163	1.10378	1.10805	1.12951
	200	1.06479	1.0751	1.10429	1.11337	1.11027
	210	1.05897	1.07218	1.07328	1.09373	1.09035
	220	1.03349	1.04496	1.06168	1.06668	1.08498
	230	1.03322	1.05153	1.0521	1.07051	1.07886
	240	1.03528	1.05051	1.04486	1.06431	1.05364
	AUC
	Ctrl WT					WT					120A					266A					267A
	27.1	26.79	26.78	26.99	26.76	27.72	28.02	27.11	26.16	25.88	28.18	27.89	27.78	27.11	26.72	27.56	28.35	27.05	28.3	27.16	28.82	28.72	29.33	27.56	27.97

## Sheet: Supplementary Fig. 5
Supp. Fig. 5c		siCtrl														siPdk4
	Ctrl	0.222	0.229	0.155	0.146	0.18	0.177	0.172	0.226	0.185	0.172	0.217				0.311	0.156	0.147	0.271	0.179	0.213	0.213	0.144	0.091	0.215	0.277
	EtOH	0.314	0.244	0.264	0.3	0.191	0.197	0.212	0.304	0.248	0.511	0.326	0.4	0.427	0.5	0.253	0.3	0.3	0.252	0.167	0.197	0.127	0.25	0.29	0.222	0.207	0.268	0.261	0.3

## Sheet: Supplementary Fig. 6
Supp. Fig. 6a		Pdk4+/+ CD										Pdk4-/- CD										Pdk4+/+ ED										Pdk4-/- ED
	Day 1	25	23.5	25	27.9	29.6						26	26.2	25.4	27.2	25.8						27.2	25.3	25.4	26	24.7	27.2	25.1	26.9	26.5	28	23.3	26.7	25	22.9	28.4	28	24.1	28.3	27.3	27.7
	Day 11	25.4	23.8	26.2	30.5	29.2						26.5	27.4	26.4	28.6	26.5						24.5	24.6	24	25.6	25	27.1	24.6	28.2	27.7	27.5	20.2	23.6	23.5	21.6	27.5	26.1	22.8	28	27.7	27.6
Supp. Fig. 6b		Pdk4+/+										Pdk4-/-
	CD	10.4	9.7	10.8	10.5	9.6						9.8	10.5	10.9	10.4	10
	ED	9.4	10.2	10.2	10	9.6	9.5	9.5	9.8	9.6	9.6	9.2	9.2	9.9	9.8	8	9.8	9.5	9.5	10	9.9
Supp. Fig. 6c		Pdk4+/+										Pdk4-/-
	CD	0.045	0.038	0.04	0.045	0.04	0.039					0.042	0.038	0.038	0.041	0.036
	ED	0.039	0.042	0.038	0.041	0.041	0.039	0.04	0.038	0.039	0.039	0.035	0.037	0.038	0.036	0.036	0.036	0.04	0.038	0.042	0.037
Supp. Fig. 6e	Pdk4+/+ CD					Pdk4+/+ ED
	0.64	1.3				2.6	2	4.7	3.7	2.6
Supp. Fig. 6f		Pdk4+/+					Pdk4-/-
	CD	1.4506	0.545617				1.86425	1.4162
	ED	2.0703	1.65311	1.99263	2.25901	2.18914	2.58971	2.22387	2.76581	2.65112	3.07286
Supp. Fig. 6g		Pdk4+/+					Pdk4-/-
	CD	1.14398	0.858328				1.16402	0.825684
	ED	1.89728	1.5245	1.41806	1.60536	1.96597	1.27875	1.79252	1.94735	2.50908	1.45745
Supp. Fig. 6i		Pdk4+/+			Pdk4-/-
	CD	1.39777	0.602231		2.01425	1.36668
	ED	1.11288	1.52351	0.422283	1.74834	0.974826	1.64588
Supp. Fig. 6j		Pdk4+/+			Pdk4-/-
	CD	1.05379	0.946211		1.20327	1.04818
	ED	1.23805	1.09731	0.877437	1.36382	0.94329	1.39299
Supp. Fig. 6k		Pdk4+/+			Pdk4-/-
	CD	0.86553	1.13447		1.20694	0.938525
	ED	1.22373	0.870544	0.950404	1.17715	0.809932	1.3972

## Sheet: Supplementary Fig. 7
Supp. Fig. 7a		Pdk4+/+					Pdk4-/-
	CD	1.28041	0.913046	0.662378	1.14463		1.28135	0.814858	0.996121	1.27255
	ED	0.788877	0.637389	0.552037	1.2477	0.94523	1.34555	0.974692	1.50986	1.09107	0.801997
Supp. Fig. 7c		Pdk4+/+ CD					Pdk4-/- CD					Pdk4+/+ ED					Pdk4-/- ED
	CV	1.07217	0.927828				1.22342	1.30891				1.60165	1.34558	1.09157	1.19217	0.954731	1.20287	0.973014	0.954958	1.14064	1.39208
	CIII	1.10219	0.897807				1.13035	1.07				1.33065	1.23695	1.08654	1.20886	1.18121	1.23004	1.10142	0.830036	0.261768	0.829612
	CIV	0.786425	1.21357				1.1146	0.829819				1.84238	2.06572	1.47391	1.74035	1.44073	1.44674	0.792613	1.19568	0.87024	1.29222
	CII	1.083	0.916992				1.18158	1.16972				1.15772	1.10589	0.984819	1.1475	1.06232	1.15695	1.02378	1.2265	0.977912	0.957989
	CI	0.966809	1.03319				1.30413	0.864728				0.898953	1.02828	0.785315	0.941171	0.991183	0.968926	0.752619	1.12784	0.946113	0.913118
Supp. Fig. 7d		Pdk4+/+					Pdk4-/-
	CD	1.04475	0.974467				1.0254	1.09966
	ED	1.1898	0.985408	0.99338	1.21005	1.17134	1.29223	1.2409	1.6252	1.23228	1.15787
Supp. Fig. 7e		Pdk4+/+					Pdk4-/-
	CD	0.986835	1.01302				1.11627	1.17426
	ED	1.0903	1.38713	1.30785	1.18389	1.12477	1.2168	1.23127	1.41753	1.33517	1.06937
Supp. Fig. 7f		Pdk4+/+					Pdk4-/-
	CD	1.16979	0.829503				0.757671	0.944566
	ED	0.654392	0.487973	0.480038	0.397132	0.610711	0.775855	0.865307	0.953716	0.979022	1.11282

## Sheet: Supplementary Fig. 8
Supp. Fig. 8b		Pdk4f/f CD						Pdk4Δhep CD						Pdk4f/f ED						Pdk4Δhep ED
	Day 1	24.7	21.9	24.3	17	17.3		21.5	24.3	22.6	19.3	19.5		26.4	27.2	22	18.8	19.3	19.4	25.8	24.6	26.8	17.2	17.7	17.4
	Day 11	26.1	24.2	27.2	19.1	19.5		22.4	26.1	28.8	19.7	20.2		25.3	26.4	20.9	19.6	17	18.8	24	22.9	25.6	18.5	18.4	17.7
Supp. Fig. 8c		Pdk4f/f						Pdk4Δhep
	CD	10	10	10	9	9		11	11	10	9	8
	ED	10	10	10	10	9	10	10	10	10	9	10	10
Supp. Fig. 8d		Pdk4f/f						Pdk4Δhep
	CD	0.042	0.045	0.042	0.039	0.039		0.029	0.042	0.038	0.041	0.042
	ED	0.041	0.04	0.043	0.042	0.053	0.044	0.044	0.041	0.039	0.045	0.045	0.042
Supp. Fig. 8f	Pdk4f/f			Pdk4f/f
	0.818204	0.834752	1.34704	2.36616	2.4019	3.26102
Supp. Fig. 8g		Pdk4f/f			Pdk4Δhep
	CD	1.06535	0.826823	1.10783	0.864566	0.920447	0.868629
	ED	1.43922	1.53399	1.86221	1.86033	1.61589	1.66223
Supp. Fig. 8h		Pdk4f/f			Pdk4Δhep
	CD	1.24983	0.818599	0.931575	0.960941	1.04224	0.589461
	ED	2.4947	2.93066	3.07795	2.63214	2.41145	2.37919

## Sheet: Supplementary Fig. 9
Supp. Fig. 9b		-DCA							+DCA
	Ctrl	1.00341	1.0512	0.883959	1.0512	0.979522	1.0512	0.979522	0.883959	0.812287	0.740614	1.0512	0.931741	1.0273	0.692833
	EtOH	1.31399	1.45734	1.26621	1.36177	1.40956	1.38567	1.24232	0.836178	0.836178	0.740614	0.740614	0.788396	0.860068	0.740614
Supp. Fig. 9d		-DCA							+DCA
	Ctrl	1.28234	1.0521	0.7398	1.11102	1.41021	1.33633	0.677903	0.847601	1.10974	1.05481	0.673279	1.0604	0.997786	1.1076
	EtOH	1.34221	1.62192	2.4245	1.74312	1.44878	1.53784	1.57296	1.0303	0.865934	0.728711	0.819399	0.838703	1.25589	1.28185
Supp. Fig. 9e		-DCA					+DCA
	Ctrl	5.50147	5.83552	5.32442	6.29354	6.4104	5.55369	5.32485	6.7958	5.20377	6.56308
	EtOH	9.27669	8.26203	7.97299	7.96796	8.80113	7.76218	7.54583	6.65268	7.25676	6.41035
Supp. Fig. 9g		-DCA					+DCA
	Ctrl	0.937472	0.943197	1.0858	0.995703	1.03783	1.03618	1.05395	0.988705	0.994298	1.00967
	EtOH	1.24854	1.31408	1.28023	1.26226	1.34947	1.10703	1.07381	1.15502	1.16435	1.0901

## Sheet: Supplementary Fig. 10
Supp. Fig. 10a		Pdk4-/- ED
		AdV-Mock					AdV-Linker
	Day 1	26.1	24.6	25.5			27	26.2	27.3	27.1	25.1
	Day 11	28.8	24.7	25.6			28.3	26.1	27.3	23.5	28.7
Supp. Fig. 10b	Pdk4-/- ED
	AdV-Mock					AdV-Linker
	0.035	0.037	0.038			0.039	0.04	0.039	0.053	0.04
Supp. Fig. 10f	Wild-type
	AdV-Mock					AdV-Linker
	3.67	4.58	1.78			3.32	1.67	5.06	3.87	5.85
